# Supplementary material for: Identification of prognostic and bone metastatic alternative splicing signatures in bladder cancer
Source: Bioengineered. 2021 Aug 17;12(1):5289–304. doi: 10.1080/21655979.2021.1964252 (PMC8806927; doi:10.1080/21655979.2021.1964252)
Supplement: Supplemental Material [file KBIE_A_1964252_SM6467.zip]

Archive with 13 entries (12 files):
- suppl/
- suppl/Fig S1.jpg
- suppl/Fig S2.jpg
- suppl/Fig S3.jpg
- suppl/Fig S4.jpg
- suppl/Fig S5.jpg
- suppl/Fig S6.jpg
- suppl/Fig S7.jpg
- suppl/Table S1.docx
- suppl/Table S2.docx
- suppl/Table S3.docx
- suppl/Table S4.docx
- suppl/Table S5.docx
